# Supplementary material for: Multilocus Genotyping of ‘Candidatus Phytoplasma Solani’ Associated with Grapevine Bois Noir in Iran
Source: Biology (Basel). 2022 May 29;11(6):835. doi: 10.3390/biology11060835 (PMC9220303; doi:10.3390/biology11060835)
Supplement: Supplementary file 1 [file biology-11-00835-s001.zip]

Archive with 1 entries (1 files):
- biology-1658817-supplementary.pdf
